# Supplementary material for: Amiodarone’s major metabolite, desethylamiodarone inhibits proliferation of B16-F10 melanoma cells and limits lung metastasis formation in an in vivo experimental model
Source: PLoS One. 2020 Sep 25;15(9):e0239088. doi: 10.1371/journal.pone.0239088 (PMC7518930; doi:10.1371/journal.pone.0239088)
Supplement: S1 File — (ZIP) [file pone.0239088.s001.zip]

Archive with 17 entries (17 files):
- Bax.tif
- Bcl-2.tif
- Casp3.tif
- CDK2.tif
- cleaved caspase.tif
- Cyclin D1.tif
- GAPDH Fig3.tif
- GAPDH Fig3 2.tif
- GAPDH Fig4.tif
- p21.tif
- p27.tif
- p53.tif
- pAkt.tif
- PARP.tif
- pErk.tif
- tAkt.tif
- tErk.tif
